# Supplementary material for: Functional comparison of MERS-coronavirus lineages reveals increased replicative fitness of the recombinant lineage 5
Source: Nat Commun. 2021 Sep 7;12:5324. doi: 10.1038/s41467-021-25519-1 (PMC8423819; doi:10.1038/s41467-021-25519-1)
Supplement: Supplementary file 4 — source data file [file 41467_2021_25519_MOESM4_ESM.xlsx]

## Sheet: Figure 2
Figure 2
2A Vero cells
24 hpi					48 hpi
EMC	lineage 3	lineage 4	lineage 5		EMC	lineage 3	lineage 4	lineage 5
2800	1550	3150	1200		455000	140000	385000	370000
3600	1700	3250	1200		560000	150000	430000	335000
3100	1700	2900	1450		470000	190000	435000	265000
4500	750	3050	1650		800000	185000	320000	365000
4000	550	3800	1450		1500000	280000	340000	395000
3750	750	2950	1300		1300000	270000	430000	285000
	3000	2800	2400			450000	1200000	1100000
	2800	2950	3000			600000	1250000	1000000
	2900	2900	3200			600000	1000000	750000
	2950	3050	3650			950000	1200000	750000
	3200	3200	2850			1050000	800000	700000
	3050	3500	3150			1100000	600000	700000
2B Calu-3 cells
EMC	lineage 3	lineage 4	lineage 5
82000	31250	52500	110000
30000	25500	19000	85000
33000	31250	22500	167500
40000	77500	17500	232500
50000	29250	27000	110000
15750	37375	25000	145000
32000	17250	17000	132500
31000	17750	10500	197500
	23500	28000	157500
	22000	13750	73333.3
	18250	15250	65000
	16750	16000	65000
	16750	16000	65000
	22250	21000	125000
	31500	19250	95000
	27500	24500	160500
2C Caco-2 cells
EMC	lineage 3	lineage 4	lineage 5
1800000	1200000	950000	2200000
1900000	1350000	950000	2250000
1050000	700000	900000	2250000
1600000	900000	1000000	1450000
	1500000	1200000	3150000
	800000	1100000	2450000
	1000000	800000	2800000
	900000	900000	2950000
2D polarized Calu-3 cells
EMC	lineage 3	lineage 4	lineage 5
23600	24000	14000	68000
26400	10800	20400	124000
38800	32000	8400	216000
29600	40000	11200	112000
16000	30800	12800	240000
25600	41600	8000	148000

## Sheet: Figure 3
Figure 3
Chromatogram peak height quantification:
SNP position 1				SNP position 2				SNP position 3
	lineage 3	lineage 5			lineage 3	lineage 5			lineage 3	lineage 5
p0	97.405	2.3472		p0	98.4268	1.57325		p0	95.9053	4.09472
p5	46.1381	53.7326		p5	52.5494	47.4506		p5	43.1485	56.8515
p0	48.7227	51.1422		p0	58	42		p0	65.3266	34.6734
p5	23.4668	76.4231		p5	28.3108	71.6892		p5	39.1879	60.8121

## Sheet: Figure 4
Figure 4
4A) Caco-2
eGFP	EMC	lineage 5	lineage 3	lineage 4	VSV-G
0.452239	100	65.7761	91.1459	117.675	188.516
0.941066	100	108.854	106.074	136.03	260.768
0.448619	100	78.1397	59.4809	79.5759	178.657
4B) Calu-3
eGFP	EMC	lineage 5	lineage 3	lineage 4	VSV-G
0.53151	100	38.5874	43.7543	98.7209	5401.34
0.845542	100	102.894	84.5623	183.499	14544.7
0.64892	100	48.9662	33.5626	30.3015	5476.94
4C) Huh7
eGFP	EMC	lineage 5	lineage 3	lineage 4	VSV-G
0.4519	100	83.4838	122.729	135.232	212.427
0.625333	100	182.488	204.896	243.81	466.104
0.955009	100	94.6386	72.7791	119.284	225.607
4D) FACS DDP4 binding
	1:50 DPP4		1:200 DPP4		1:1000 DPP4
Control	0	0	0	0	0	0
pCG1	-14.6789	-3.21244	-3.51682	0.310881	-5.9633	-2.6943
EMC	91.1315	99.171	100	100	31.9572	30.4663
lineage 3	182.722	108.394	152.446	81.1399	50.1529	25.6995
lineage 4	248.165	99.7927	175.382	77.2021	57.9511	27.8756
lineage 5	138.532	114.715	123.547	84.3523	35.3211	29.2228
I529T	27.2171	43.5233	17.1254	26.8394	-8.40979	-3.31606

## Sheet: Figure 5
Figure 5
inoc EMC	inoc lineage 3	inoc lineage 4	inoc lineage 5
2550000	2230000	1550000	2320000
2360000	2360000	1590000	2090000
3140000	2550000	2090000	2270000
sgmRNA N quantification
0h EMC	0h EMC inhib	0h lineage 3	0h lineage 3 inhib	0h lineage 4	0h lineage 4 inhib	0h lineage 5	0h lineage 5 inhib	1h EMC	1h EMC inhib	1h lineage 3	1h lineage 3 inhib	1h lineage 4	1h lineage 4 inhib	1h lineage 5	1h lineage 5 inhib	4h EMC	4h EMC inhib	4h lineage 3	4h lineage 3 inhib	4h lineage 4	4h lineage 4 inhib	4h lineage 5	4h lineage 5 inhib
1.1607	0.50874	1.12506	1.19334	1.47939	1.10191	1.46917	0.666649	0.541488	0.692555	0.949342	1.06069	0.680657	1.14472	1.43396	1.14472	49.3507	1.42899	118.193	1.67597	74.2851	7.23503	113.772	3.20428
0.739694	0.714497	0.70466	0.920188	0.846745	3.41054	1.26138	0.861546	0.771105	0.650671	0.888843	0.879649	1.25266	1.3566	2	1.3566	51.4465	1.55833	122.786	1.87905	56.8859	7.94474	93.0542
ORF1a quantification
0h EMC	0h EMC inhib	0h lineage 3	0h lineage 3 inhib	0h lineage 4	0h lineage 4 inhib	0h lineage 5	0h lineage 5 inhib	1h EMC	1h EMC inhib	1h lineage 3	1h lineage 3 inhib	1h lineage 4	1h lineage 4 inhib	1h lineage 5	1h lineage 5 inhib	4h EMC	4h EMC inhib	4h lineage 3	4h lineage 3 inhib	4h lineage 4	4h lineage 4 inhib	4h lineage 5	4h lineage 5 inhib
26.0823	16.7955	72.5046	92.0917	102.537	103.609	30.0647	129.787	19.0934	26.3549	72.7563	98.0197	72.2537	89.8845	40.0853	16.1672	32.4467	44.7867	66.0277	117.377	68.3562	234.753	46.6887	61.3929
20.8938	22.0851	54.7581	76.6386	107.262	160.341	33.2435	179.147	25.1067	22.4711	74.2851	84.7417	98.7015	183.546	44.0173	18.0634	36.6312	41.3553	80.7282	124.932	54.9482	147.033	43.865	53.2607

## Sheet: Figure 6
Figure 6
Figure 6A Calu-3:
relative sgRNA N quantification
	lineage 3				lineage 4				lineage 5
0	-1.01323	-1.03554	-0.91009	-0.86747	-0.85078	-0.86396	-0.78781	-0.73301	-0.77989	-0.75257	-1.07058	-0.97233
2	-1.52288	-2.09667	-0.93181	-0.85894	-1.85387	-1.81371	-0.65758	-0.5554	-1.42022	-0.93169	-0.87943	-0.95125
4	0.582518	0.814286	1.50966	1.54177	0.898561	1.10779	1.07317	1.13037	1.56988	1.90552	2.58886	2.50306
6	3.60634	3.74331	4.36794	4.50241	3.99015	3.73578	4.00069	4.00671	5.21835	5.32522	5.22588	5.19126
8	5.35231	5.23491	6.32012	6.33417	5.21986	4.9113	6.31711	6.32012	6.4586	6.62266	7.0441	6.97035
10	6.08382	5.82945	6.80177	6.94827	5.76472	5.84751	6.7807	6.868	6.90713	7.06517	7.24579	7.20214
12	6.91767	6.96884	7.4219	7.47809	6.67986	6.98691	7.31954	7.2774	7.67326	7.84033	8.22414	8.12631
24	6.7807	6.64975	7.95171	8.07413	6.8093	6.78371	7.47307	7.56639	6.64223	6.70996	8.70729	8.71482
relative ORF1a RNA quantification
	lineage 3				lineage 4				lineage 5
0	-0.2652	-0.292	0.123525	0.09633	-0.25727	-0.23932	0.133858	0.076763	-0.47756	-0.27996	-0.07831	-0.04515
2	-0.53611	-1.2568	0.021189	0.085794	-1.1549	-1.01146	0.165541	0.290494	-0.01502	-0.27544	-0.18046	-0.09633
4	-0.02549	-0.01054	0.919653	1.02952	-0.10237	0.037629	0.909128	1.04909	1.43291	1.14993	1.16047	1.19659
6	2.59187	2.8071	2.84473	2.96063	2.80861	2.5723	2.8342	2.9802	4.25054	4.04283	3.38508	3.40916
8	4.34988	4.19636	4.69757	4.77434	4.1196	3.99768	4.68704	4.7939	5.56002	5.39145	5.28458	5.30866
10	5.03623	5.00161	5.32071	5.42456	4.8812	4.8526	5.31017	5.44413	6.20423	5.99652	5.72408	5.73914
12	6.05672	6.18918	5.9047	5.96641	5.87761	6.08532	5.89417	5.98598	6.99443	6.77468	6.35324	6.30206
24	6.13048	6.05371	6.78672	6.88757	6.21476	6.20122	6.77618	6.90713	6.43903	6.52934	7.23977	7.306
infectious virus quantification (log10 PFU/ml) (1 = below limit of detection)
	lineage 3				lineage 4				lineage 5
inoc.	3.38021	3.50515	3.35218	3.4843	3.33244	3.42325	3.4624	3.24304	3.5682	3.64836	3.43136	3.19033
0	1	1	1	1	1	1	1	1	1	1	1	1
2	1	1	1	1	1.30103	1.30103	1	1	1.30103	1.60206	1	1
4	1	1	1	1	1	1.39794	1	1.30103	1.39794	1.30103	1.30103	1
6	1.17609	1	1	1	0.69897	1	1	1	1.17609	1.39794	1	1.56032
8	1.54407	1.30103	1.17609	1.17609	1.17609	1.54407	1	1	2.43136	2.49136	1.17609	1
10	1.82391	1.8451	3.47712	3.14613	2.11394	2.13033	2.25681	3.44716	3.50515	3.87216	3.70757	3.81291
12	2.46736	2.50965	3.8451	3.97772	2.53991	2.8653	3.30103	3.69897	4.02325	4.39794	4.39794	4.49136
24	5.14613	5.14613	5.14613	5.29003	5.14613	5.14613	5.09691	4.87506	6.14613	6.14613	5.61805	5.53148
Figure 6B Vero:
relative sgRNA N quantification
	lineage 3				lineage 4				lineage 5
0	-1.13077	-1.21165	-1.20761	-1.43286	-1.14267	-1.08371	-1.20066	-1.11679	-1.63827	-1.58643	-1.55284	-1.62856
2	-1.25181	-1.15596	-1.45593	-1.24026	-1.1549	-1.31099	-1.14267	-1.33208	-1.60206	-1.76103	-1.69897	-1.64207
4	-1.29243	-1.35463	-1.33724	-0.92267	-1.20761	-1.38925	-1.03152	-1.20866	-1.02228	-0.94222	-0.67572	-0.74203
6	-0.04383	0.207711	0.024075	0.362741	0.397419	0.121917	0.319106	0.669792	1.78511	1.83628	1.74446	1.80317
8	2.01841	2.38416	2.41577	2.08463	2.22762	2.03797	2.46393	2.33599	4.26409	4.1211	3.96758	4.00219
10	3.03288	3.23005	2.82968	3.16081	3.70869	3.31284	3.72525	3.47088	4.88722	4.77133	4.67951	4.77885
12	3.85318	4.05337	3.58828	3.8577	4.11207	4.0323	4.24603	4.14368	5.27856	5.28609	4.89324	5.03924
24	5.80536	5.80536	5.56454	5.51035	6.11843	5.53745	5.87761	5.90922	6.78522	7.49414	7.07571	7.17609
relative ORF1a RNA quantification
	lineage 3				lineage 4				lineage 5
0	-0.20343	-0.17911	-0.1986	-0.35672	-0.23657	-0.16105	-0.25414	-0.16557	-0.45469	-0.47563	-0.34872	-0.49369
2	-0.33255	-0.26491	-0.13668	-0.16707	-0.09474	-0.31307	-0.07212	-0.30254	-0.50031	-0.48466	-0.57675	-0.41091
4	-0.49349	-0.39134	-0.36151	0.192659	-0.33068	-0.46058	-0.13549	-0.59453	-0.50724	-0.39134	-0.35262	-0.26942
6	0.114277	0.295009	0.284431	0.352205	0.219846	0.162556	0.308564	0.359731	1.02049	1.07468	1.03254	1.16198
8	1.53225	1.7249	1.34561	1.42086	1.60448	1.42538	1.13488	1.50214	3.25263	3.14877	2.72884	2.71379
10	2.21558	2.5136	2.58735	2.82216	2.91096	2.48049	3.26618	3.02836	3.91791	3.92543	4.0037	4.07143
12	3.66504	3.66805	3.3911	3.69364	3.69966	3.44378	3.80803	3.71923	4.26108	4.71714	4.18432	4.5004
24	5.7286	5.74516	5.23792	5.17471	5.47423	4.95495	5.24093	5.33425	6.71598	6.74458	6.30357	6.41495
infectious virus quantification (log10 PFU/ml) (1 = below limit of detection)
	lineage 3				lineage 4				lineage 5
0	4.11394	3.8451	3.90309	4.02119	4.04139	4.07918	4.82932	3.74036	4.02119	4	3.8451	3.8451
2	0.69897	1	1	1	1	1.17609	1	1	0.69897	1.17609	1	1
4	1	1	1	1.17609	1	1.17609	0.69897	1	1	1	1	1
6	1	1	1	1	1	1	1	1	1	1	1	1
8	0.69897	1	1	1.17609	1	1.17609	0.69897	1	1.17609	1.17609	1	1
10	0.69897	1	1	1	1	0.69897	1.30103	1	1.60206	0.69897	1.47712	1
12	1	1.30103	1.60206	1.60206	1	1	1.90309	1.8451	1	1.30103	2.14613	2.23045
24	1.8451	1.69897	2.04139	2.30103	2.23045	2.14613	2.02119	2.14613	2.11394	2.14613	2.59106	2.54407
	4.17609	4.27875	4.07918	4.11394	4.04139	3.95424	3.8451	4.04139	4.23045	4.47712	4.30103	4.34242

## Sheet: Figure 7
Figure 7
inoculum
lineage 3	lineage 4	lineage 5
3800	1500	17000
3500	2500	20500
4000	2700	16000
4300	2100	14500
3800	1500	17000
3500	2500	20500
4000	2700	16000
4300	2100	14500
fold gene inductions:
IFNb1			IFNL1			MX1			CCL5			TNFa
lin3	lin4	lin5	lin3	lin4	lin5	lin3	lin4	lin5	lin3	lin4	lin5	lin3	lin4	lin5
137.822	62.466	18.7004	35.0174	14.3039	6.6116	4.99332	5.12778	2.54912	26.1275	23.7524	9.91766	10.834	7.18506	9.31787
110.023	60.4778	24.9045	32.1111	11.945	13.2998	4.04181	4.15064	2.58172	18.6035	15.1632	6.16884	9.33403	6.30939	2.31873
268.572	70.2779	22.4322	56.1352	13.1349	11.2811	2.30671	1.89255	1.45986	25.7232	13.6895	6.27	10.5561	4.09823	2.77984
522.456	65.9515	18.1261	23.7524	15.8162	8.67181	2.24233	1.89649	2.07244	22.6274	14.2709	9.40438	12.7728	7.72749	2.50533

## Sheet: Figure 8
Figure 8
EMC inoc	EMC 0	EMC 5	EMC 50	lineage 3 inoc	lineage 3 0	lineage 3 5	lineage 3 50	lineage 4 inoc	lineage 4 0	lineage 4 5	lineage 4 50	lineage 5 inoc	lineage 5 0	lineage 5 5	lineage 5 50
1400	8000	1650	100	1300	18000	3800	800	1900	9000	4000	1850	1500	145000	140000	21000
1900	9000	1800	150	1200	17000	2700	600	1950	14500	4050	1550	1900	80000	125000	16500
1750	9500	2150	250	1800	20500	11500	800	1300	12500	10500	100	1700	105000	100000	20000
1400	8000	1650	150	1200	9000	1450	1300	1600	18000	20500	200	1400	95000	95000	13500
1900	9000	1800	150	2200	12500	2600	300	1950	16000	15500	250	1800	135000	95000	17000
1750	9500	2150	250	850	21000	7500	500	1800	26000	14500	1350	1750	120000	110000	16000

## Sheet: Figure 9
9A Ruxolitinib treatment
mock:					treated:
EMC	lineage 3	lineage 4	lineage 5		EMC	lineage 3	lineage 4	lineage 5
950	3850	3400	46500		1350	4150	3150	16000
1850	4500	2050	27500		550	3150	1900	2050
2150	3100	4600	39500		900	3750	2600	12500
1400	4300	4550	35500		1550	4450	2050	1450
	1600	3850	44000			950	1250	7500
	2050	4850	45000			800	1350	15000
	2100	4200	21500			1150	1800	5550
	3300	3950	36000			750	1250	10000
9B KO cells
T84 wt cells:					T84 IFNA/LR KO cells:
EMC	lineage 3	lineage 4	lineage 5		EMC	lineage 3	lineage 4	lineage 5
6500	12000	13500	155000		300000	44500	39500	155000
5000	8500	13500	85000		260000	44000	39500	140000
12500	16500	11000	150000		255000	46500	40500	150000
9500	27000	11000	105000		320000	145000	38000	245000
	36000	22500	50500			50500	39500	180000
	16500	11500	85000			110000	35500	365000
	19500	13500	80000			180000	44000	195000
	9500	12500	42000			80000	120500	315000

## Sheet: Figure 10
10A human airway epithelium
	lineage 3						lineage 4						lineage 5						EMC
inoculum	31500	55000					38500	30000					42000	45000					12500
0 hpi	1	1	1	1	1	1	1	1	1	1	1	1	2	1	1	0	1	1	1	2	1	1
24 hpi	0	0	100	100	100	100	1450	900	250	150	100	100	2000	1700	600	700	2050	700	150	150	0	100
48 hpi	100	550	750	400	600	300	1950	600	9000	1350	1450	600	31000	18000	11000	7500	12500	13000	3600	3950	5500	6000
72 hpi	650	1050	1500	850	750	1200	1650	3500	4100	750	2250	1000	6300	5200	5200	5700	10500	11500	1850	11500	15000	2500
96 hpi	600	700	550	700	900	800	1400	600	500	450	750	500	1550	1400	1350	1500	1500	1400	1900	1400	1600	1500
10B human lung explants
lineage 3					lineage 4					lineage 5					EMC-0
0	16	24	48	72	0	16	24	48	72	0	16	24	48	72	0	16	24	48	72
80	6400	19600	11200	6000	160	7200	11600	8800	9600	70	12800	27600	37900	38400	70	1880	18000	10800	12000
70	21600	16400	34000	13200	70	5600	5600	12800	5600	80	17200	36800	54800	23600	70	4720	10400	22400	18000
70	6000	7600	16000	10000	70	5600	10400	9600	7200	70	32800	58900	132000	148000	70	4400	10800	12000	29600
70	4800	15200	34000	34800	70	7200	19600	21600	21200	80	22800	42900	52800	88000	160	3280	13200	28800	24800
70	5600	18400	10800	10400	80	1600	12800	16800	14000	80	32000	60000	124000	76000	160	2720	9600	23600	21600
160	19600	32000	32000	10000	70	6400	16000	23200	11200	70	16000	60000	112000	96000	70	4960	10400	19600	16800
80	20800	25600	22000	15600	70	4800	7600	15600	7600	80	40000	104000	64000	60000	70	15200	24000	16000	26400
160	19200	25600	32800	28800	70	14400	20400	11200	9200	70	14000	40800	76000	35200	70	7200	15200	20000	14400
160	5600	12000	13200	6400	70	2400	6800	6400	6400	70	16800	80000	72000	31200	70	7200	19200	32000	19200
160	13600	26400	32000	26400	80	2400	17200	12800	6800	70	10400	32000	64000	23200
70	4360	8800	8800	12000	70	3200	12400	12000	6400
240	2680	14400	18000	18000
10C camel airway epithelium
	lineage 3						lineage 4						lineage 5
inoculum	31500	45500					36000	37500					37500	35000
2 hpi	1	1	1	1	1	1	1	1	1	1	1	1	2	1	1	0	1	1
24 hpi	800	0	100	250	150	300	100	100	600	150	0	50	850	600	250	50	150	300
48 hpi	800	850	750	600	700	1100	700	1300	900	1050	550	50	600	2000	950	350	500	100
72 hpi	500	50	700	350	700	50	450	750	400	350	500	300	3900	1150	1850	2800	3800	1100
96 hpi	700	100	50	50	100	50	500	500	200	550	450	300	1850	2950	3950	3300	1700	600
10E MERS-CoV staining positive area quantification
EMC	lineage 3	lineage 4	lineage 5
1.43781	1.06351	0.992943	2.0219
1.51426	1.61423	0.778447	1.63731
0.665099	1.22508	2.2955	2.39018
1.39283	0.665099	0.674508	1.51852
0.599824	1.61247	0.972949	1.95957
	1.64555	2.02176	1.56278

## Sheet: Figure S2
	lineage 3				lineage 4				lineage 5 2015				lineage 5 2017
inocs	2500	3200			2800	3000			2600	3100			3200	3100
1 hpi	1	1			1	1			1	1			1	1
24 hpi	12500	24500	9000	12000	6500	6500	4500	6000	27500	19500	19000	23000	50000	30000	60000	25000
48 hpi	34000	25500	40000	30500	34000	37000	160000	100000	350000	400000	290000	320000	800000	1200000	1000000	650000

[truncated: 2 more sheets: Figure S3, Figure S5]
